# Supplementary material for: New Insights into Pediatric Kidney Transplant Rejection Biomarkers: Tissue, Plasma and Urine MicroRNAs Compared to Protocol Biopsy Histology
Source: Int J Mol Sci. 2024 Feb 5;25(3):1911. doi: 10.3390/ijms25031911 (PMC10856071; doi:10.3390/ijms25031911)
Supplement: Supplementary file 1 [file ijms-25-01911-s001.zip]

Archive with 1 entries (1 files):
- ijms-2783953-supplementary.pdf
